# Supplementary material for: Rational Design of a Peptidomimetic Inhibitor of Gelsolin Amyloid Aggregation
Source: Int J Mol Sci. 2022 Nov 12;23(22):13973. doi: 10.3390/ijms232213973 (PMC9698219; doi:10.3390/ijms232213973)
Supplement: Supplementary file 1 [file ijms-23-13973-s001.zip]

Archive with 1 entries (1 files):
- ijms-2028919-supplementary.pdf
